# Supplementary material for: Prevalence of rifampicin resistance in pulmonary tuberculosis: A laboratory-based study
Source: PLOS Glob Public Health. 2025 Dec 1;5(12):e0005525. doi: 10.1371/journal.pgph.0005525 (PMC12668556; doi:10.1371/journal.pgph.0005525)
Supplement: S1 Data — (XLSX) [file pgph.0005525.s001.xlsx]

## Sheet: Working
DATE	Month	AGE	SEX	RESULT	RIFAMPICIN RESISTANCE
					SUSCEPTIBLE	INTERMEDIATE	RESISTANT
2022	1	29	M	NEG
2022	1	31	M	NEG
2022	1	34	M	NEG
2022	1	63	F	NEG
2022	1	75	F	NEG
2022	1	35	F	NEG
2022	1	36	F	NEG
2022	1	73	F	NEG
2022	1	40	M	NEG
2022	1	82	M	NEG
2022	1	38	F	NEG
2022	1	45	F	NEG
2022	1	35	M	NEG
2022	1	38	M	POS	RS
2022	1	18	F	NEG
2022	1	26	F	NEG
2022	1	47	M	NEG
2022	1	49	F	NEG
2022	1	56	M	NEG
2022	1	20	M	NEG
2022	1	4	M	NEG
2022	1	89	F	NEG
2022	1	73	M	NEG
2022	1	60	F	NEG
2022	1	36	M	POS		RI
2022	1	45	F	NEG
2022	1	63	M	NEG
2022	1	79	M	NEG
2022	1	21	F	NEG
2022	1	66	F	NEG
2022	1	60	M	POS	RS
2022	1	40	M	NEG
2022	1	21	F	NEG
2022	1	11	M	NEG
2022	1	34	F	NEG
2022	1	79	M	NEG
2022	1	68	M	POS	RS
2022	1	3	M	NEG
2022	1	83	F	NEG
2022	1	12	M	NEG
2022	1	56	M	NEG
2022	1	68	F	NEG
2022	1	53	M	NEG
2022	1	53	F	NEG
2022	1	43	M	NEG
2022	1	20	M	NEG
2022	1	2	M	NEG
2022	2	56	M	POS	RS
2022	2	52	F	NEG
2022	2	51	F	NEG
2022	2	2	M	NEG
2022	2	31	M	NEG
2022	2	41	F	NEG
2022	2	41	M	NEG
2022	2	59	F	NEG
2022	2	27	M	NEG
2022	2	38	M	NEG
2022	2	28	M	NEG
2022	2	36	M	POS	RS
2022	2	66	M	NEG
2022	2	75	M	POS	RS
2022	2	46	M	NEG
2022	2	66	M	NEG
2022	2	6	F	NEG
2022	2	7	F	NEG
2022	2	47	F	NEG
2022	2	65	F	NEG
2022	2	39	F	NEG
2022	2	48	M	NEG
2022	2	32	F	NEG
2022	2	61	M	NEG
2022	2	62	M	NEG
2022	2	2	F	NEG
2022	2	31	F	NEG
2022	2	50	F	NEG
2022	2	8	F	NEG
2022	2	3	F	NEG
2022	2	69	F	NEG
2022	2	38	M	NEG
2022	2	9	M	NEG
2022	2	10	M	NEG
2022	2	7	M	NEG
2022	2	14	M	NEG
2022	2	26	M	NEG
2022	2	63	M	NEG
2022	2	25	M	NEG
2022	2	82	M	NEG
2022	2	37	M	POS	RS
2022	2	27	M	NEG
2022	2	57	F	NEG
2022	2	56	M	POS	RS
2022	2	15	M	NEG
2022	2	28	F	NEG
2022	2	50	F	NEG
2022	2	24	M	NEG
2022	2	68	F	NEG
2022	2	63	M	NEG
2022	2	32	M	NEG
2022	2	38	F	NEG
2022	2	29	M	NEG
2022	2	71	F	NEG
2022	2	37	M	NEG
2022	2	49	F	NEG
2022	2	23	F	NEG
2022	2	57	M	POS	RS
2022	2	57	M	NEG
2022	2	3	M	NEG
2022	3	34	M	NEG
2022	3	35	M	NEG
2022	3	7mon	F	NEG
2022	3	60	F	NEG
2022	3	21	F	NEG
2022	3	32	M	POS	RS
2022	3	56	F	NEG
2022	3	52	M	NEG
2022	3	62	M	NEG
2022	3	35	M	NEG
2022	3	20	F	POS	RS
2022	3	15wks	M	NEG
2022	3	2mon	F	NEG
2022	3	73	M	NEG
2022	3	30	F	NEG
2022	3	3mon	M	NEG
2022	3	11	M	NEG
2022	3	62	F	NEG
2022	3	24	M	NEG
2022	3	18	F	NEG
2022	3	57	M	NEG
2022	3	6	M	NEG
2022	3	11	M	NEG
2022	3	6	M	NEG
2022	3	19	M	NEG
2022	3	50	F	NEG
2022	3	26	M	NEG
2022	3	8	M	NEG
2022	3	52	F	NEG
2022	3	7	M	NEG
2022	3	13wks	F	NEG
2022	3	78	M	POS	RS
2022	3	71	M	NEG
2022	3	74	F	NEG
2022	3	73	M	NEG
2022	3	63	M	POS	RS
2022	3	56	M	NEG
2022	3	15	M	NEG
2022	3	7	M	NEG
2022	3	35	F	NEG
2022	3	56	M	NEG
2022	3	64	F	NEG
2022	3	47	F	NEG
2022	3	51	M	NEG
2022	3	10	M	NEG
2022	3	22	M	POS	RS
2022	3	38	M	NEG
2022	3	5	F	NEG
2022	3	34	F	NEG
2022	3	61	M	NEG
2022	3	60	F	NEG
2022	3	43	M	NEG
2022	3	50	F	NEG
2022	3	63	M	NEG
2022	3	83	M	NEG
2022	3	78	M	NEG
2022	3	56	M	NEG
2022	3	44	M	NEG
2022	3	7	F	NEG
2022	3	9	M	NEG
2022	3	65	F	NEG
2022	4	37	F	NEG
2022	4	36	F	NEG
2022	4	11	M	POS	RS
2022	4	64	M	NEG
2022	4	48	F	NEG
2022	4	29	F	NEG
2022	4	48	F	NEG
2022	4	43	F	NEG
2022	4	61	F	NEG
2022	4	6	F	NEG
2022	4	62	F	NEG
2022	4	3	M	NEG
2022	4	67		NEG
2022	4	43	F	POS	RS
2022	4	87	M	NEG
2022	4	51	F	NEG
2022	4	48	M	NEG
2022	4	46	M	NEG
2022	4	58	F	NEG
2022	4	49	F	NEG
2022	4	33	M	NEG
2022	4	72	F	NEG
2022	4	51	M	POS	RS
2022	4	25	M	NEG
2022	4	52	FF	POS	RS
2022	4	36	F	NEG
2022	4	57	M	NEG
2022	4	56	M	NEG
2022	4	74	M	NEG
2022	4	57	M	POS	RS
2022	4	29	F	NEG
2022	4	16	M	NEG
2022	4	3	F	NEG
2022	4	64	M	NEG
2022	4		M	NEG
2022	4	20	F	NEG
2022	4	23M	M	NEG
2022	4	27	M	NEG
2022	4	70	F	NEG
2022	4	16	F	NEG
2022	4	53	M	NEG
2022	5	21	M	NEG
2022	5	9	M	NEG
2022	5	41	M	NEG
2022	5	5	F	NEG
2022	5	60	F	NEG
2022	5	21	F	NEG
2022	5	52	F	NEG
2022	5	13	F	NEG
2022	5	64	M	NEG
2022	5	27	F	NEG
2022	5	30	M	NEG
2022	5	12	F	NEG
2022	5	54	M	POS	RS
2022	5	18	M	NEG
2022	5	5	F	NEG
2022	5	41	F	POS	RS
2022	5	6	F	NEG
2022	5	18	F	NEG
2022	5	5	M	NEG
2022	5	53	M	NEG
2022	5	31	F	NEG
2022	5	25	F	NEG
2022	5	39	M	NEG
2022	5	56	F	NEG
2022	5	38	F	NEG
2022	5	35	M	POS	RS
2022	5	40	M	NEG
2022	5	2	F	NEG
2022	5	44	M	NEG
2022	5	44	F	NEG
2022	5	30	M	POS	RS
2022	5	31	F	NEG
2022	5	42	F	NEG
2022	5	29	F	NEG
2022	5	56	M	POS	RS
2022	5	19	M	NEG
2022	5	63	M	NEG
2022	5	63	M	POS	RS
2022	5	52	F	NEG
2022	5	47	F	NEG
2022	5	36	M	NEG
2022	5	59	F	NEG
2022	5	10	M	NEG
2022	5	5W	F	NEG
2022	5	88	F	NEG
2022	5	30	F	NEG
2022	5	68	M	NEG
2022	5	34	F	NEG
2022	5	20	F	POS		RI
2022	5	32	F	POS	RS
2022	5	43	M	POS	RS
2022	5	49	M	NEG
2022	5	54	M	NEG
2022	5	56	F	NEG
2022	5	56	F	NEG
2022	5	35	F	NEG
2022	5	29	F	NEG
2022	5	7	M	NEG
2022	5	56	F	NEG
2022	5	28	F	NEG
2022	5	72	F	NEG
2022	5	3	F	NEG
2022	6	34	F	NEG
2022	6	14	F	NEG
2022	6	64	F	NEG
2022	6	63	M	NEG
2022	6	29	F	NEG
2022	6	44	F	NEG
2022	6	25	F	NEG
2022	6	69	M	POS	RS
2022	6	26	F	NEG
2022	6	28	M	POS	RS
2022	6	68	M	NEG
2022	6	72	M	NEG
2022	6	54	M	NEG
2022	6	42	F	NEG
2022	6	56	F	NEG
2022	6	56	M	NEG
2022	6	14	F	NEG
2022	6	46	F	NEG
2022	6	40	M	NEG
2022	6	4	M	NEG
2022	6	70	F	NEG
2022	6	3	M	NEG
2022	6	69	M	NEG
2022	6	44	F	NEG
2022	6	44	F	NEG
2022	6	20	F	POS	RS
2022	6	24	F	NEG
2022	6	9	M	NEG
2022	6	29	M	NEG
2022	6	73	M	NEG
2022	6	26	F	NEG
2022	6	25	M	NEG
2022	6	62	M	NEG
2022	6	59	M	NEG
2022	6	16	M	POS	RS
2022	6	53	M	NEG
2022	6	13	F	NEG
2022	6	44	F	NEG
2022	6	60	F	NEG
2022	6	65	F	NEG
2022	6	73	M	NEG
2022	6	74	F	NEG
2022	6	72	F	NEG
2022	6	21W	M	NEG
2022	6	29	F	POS		RI
2022	6	19	F	NEG
2022	6	19	M	NEG
2022	6	60	F	NEG
2022	6	80	F	NEG
2022	6	66	F	NEG
2022	6	6	M	NEG
2022	6	48	M	NEG
2022	6	35	F	NEG
2022	6	47	M	NEG
2022	6	57	F	NEG
2022	6	50	F	NEG
2022	6	37	F	NEG
2022	6	5	F	NEG
2022	6	29	M	NEG
2022	6	37	M	NEG
2022	6	47	M	NEG
2022	6	67	M	NEG
2022	6	86	F	POS		RI
2022	6	78	M	NEG
2022	6	15W	M	NEG
2022	6	66	M	NEG
2022	6	67	M	NEG
2022	6	41	F	NEG
2022	6	2	F	NEG
2022	6	57	F	NEG
2022	7	84	M	NEG
2022	7	46	M	NEG
2022	7	29	F	POS	RS
2022	7	48	M	NEG
2022	7	31	F	NEG
2022	7	49	F	NEG
2022	7	13	M	NEG
2022	7	62	F	NEG
2022	7	10	F	NEG
2022	7	45	F	NEG
2022	7	66	F	NEG
2022	7	14	F	NEG
2022	7	79	M	NEG
2022	7	35	M	POS	RS
2022	7	47	M	NEG
2022	7	71	M	NEG
2022	7	62	F	NEG
2022	7	90	F	NEG
2022	7	54	F	NEG
2022	7	56	F	NEG
2022	7	35	F	NEG
2022	7	75	M	NEG
2022	7	79	M	NEG
2022	7	32	F	NEG
2022	7	60	M	NEG
2022	7	5M	M	NEG
2022	7	15M	M	NEG
2022	7	7	M	NEG
2022	7	74	F	POS	RS
2022	7	25	M	NEG
2022	7	80	F	NEG
2022	7	34	F	NEG
2022	7	47	F	NEG
2022	7	39	F	NEG
2022	7	47	M	NEG
2022	7	29	F	NEG
2022	7	69	F	NEG
2022	7	5	M	NEG
2022	7	62	F	NEG
2022	7	61	M	NEG
2022	7	51	F	NEG
2022	7	38	M	NEG
2022	7	65	M	NEG
2022	7	64	F	NEG
2022	7	27	F	NEG
2022	7	44	M	NEG
2022	7	75	M	NEG
2022	7	25	F	NEG
2022	7	69	F	NEG
2022	7	29	F	NEG
2022	7	69	M	NEG
2022	7	58	M	NEG
2022	7	70	M	NEG
2022	7	47	M	NEG
2022	7	48	M	NEG
2022	7	16	F	NEG
2022	8	75	M	NEG
2022	8	41	M	NEG
2022	8	71	M	NEG
2022	8	25	M	NEG
2022	8	20	F	NEG
2022	8	29	M	NEG
2022	8	14	M	NEG
2022	8	53	M	NEG
2022	8	51	M	NEG
2022	8	52	M	NEG
2022	8	70	M	NEG
2022	8	26	M	NEG
2022	8	52	F	NEG
2022	8	63	M	NEG
2022	8	61	M	NEG
2022	8	63	F	NEG
2022	8	70	M	NEG
2022	8	44	F	POS	RS
2022	8	17	F	NEG
2022	8	51	F	NEG
2022	8	44	F	POS	RS
2022	8	77	M	NEG
2022	8	73	M	NEG
2022	8	22	M	POS	RS
2022	8	27	M	POS	RS
2022	8	27	M	NEG
2022	8	29	M	POS	RS
2022	8	31	F	NEG
2022	8	36	F	NEG
2022	8	70	F	NEG
2022	8	29	F	NEG
2022	8	65	M	POS	RS
2022	8	45	M	NEG
2022	8	41	F	NEG
2022	8	34	F	NEG
2022	8	55	M	POS	RS
2022	8	42	F	NEG
2022	8	44	F	NEG
2022	8	41	F	NEG
2022	8	83	F	NEG
2022	8	58	F	NEG
2022	8	31	F	NEG
2022	8	20	F	NEG
2022	8	62	M	POS	RS
2022	8	29	F	NEG
2022	8	41	M	NEG
2022	8	50	F	NEG
2022	8	34	F	NEG
2022	8	49	F	NEG
2022	8	22	F	NEG
2022	8	89	M	NEG
2022	8	70	F	NEG
2022	8	53	F	NEG
2022	8	25	F	NEG
2022	8	40	F	NEG
2022	8	42	M	NEG
2022	8	2W	F	NEG
2022	8	10	F	NEG
2022	8	30	F	NEG
2022	8	27	F	NEG
2022	8	51	M	NEG
2022	8	32	F	NEG
2022	8	26	F	NEG
2022	8	50	F	NEG
2022	8	57	M	NEG
2022	8	62	M	POS	RS
2022	8	62	M	POS	RS
2022	8	26	F	NEG
2022	9	38	M	NEG
2022	9	18	F	NEG
2022	9	45	M	NEG
2022	9	23	F	NEG
2022	9	32	F	NEG
2022	9	66	M	NEG
2022	9	19	F	NEG
2022	9	62	M	NEG
2022	9	48	M	NEG
2022	9	35	M	NEG
2022	9	47	F	NEG
2022	9	86	F	NEG
2022	9	50	M	NEG
2022	9	102	F	NEG
2022	9	8	M	NEG
2022	9	13	F	NEG
2022	9	58	M	NEG
2022	9	56	F	NEG
2022	9	38	M	NEG
2022	9	35	M	NEG
2022	9	71	F	NEG
2022	9	57	F	NEG
2022	9	69	M	NEG
2022	9	56	F	NEG
2022	9	12	F	NEG
2022	9	66	M	NEG
2022	9	52	M	POS	RS
2022	9	61	M	NEG
2022	9	56	F	NEG
2022	9	33	F	NEG
2022	9	50	M	NEG
2022	9	67	F	NEG
2022	9	48	F	NEG
2022	9	13	M	NEG
2022	9	56	F	NEG
2022	9	6M	F	NEG
2022	9	6W	M	NEG
2022	9	70	M	NEG
2022	9	33	F	NEG
2022	9	58	F	NEG
2022	9	22	M	NEG
2022	9	33	M	NEG
2022	9	50	F	NEG
2022	9	49	F	NEG
2022	9	30	F	NEG
2022	9	34	M	POS	RS
2022	9	5	M	NEG
2022	9	23	F	NEG
2022	9	73	M	NEG
2022	9	69	F	NEG
2022	10	24	F	NEG
2022	10	83	M	NEG
2022	10	80	M	NEG
2022	10	27	M	NEG
2022	10	11	F	NEG
2022	10	37	M	NEG
2022	10	33	F	NEG
2022	10	29	M	POS	RS
2022	10	60	F	NEG
2022	10	34	F	NEG
2022	10	73	M	NEG
2022	10	65	M	NEG
2022	10	22	M	NEG
2022	10	78	M	NEG
2022	10	14	F	NEG
2022	10	52	F	NEG
2022	10	71		NEG
2022	10	6	M	NEG
2022	10	30	F	NEG
2022	10	52	M	POS	RS
2022	10	28	M	NEG
2022	10	49	F	NEG
2022	10	16W	M	NEG
2022	10	25	F	NEG
2022	10	26	F	NEG
2022	10	41	M	NEG
2022	10	56	M	POS	RS
2022	10	42	F	NEG
2022	10	53	M	NEG
2022	10	38	M	NEG
2022	10	50	M	NEG
2022	10	53	F	NEG
2022	10	1	M	NEG
2022	10	62	M	POS	RS
2022	10	37	M	NEG
2022	10	19	M	POS	RS
2022	10	25	F	NEG
2022	10	15	F	NEG
2022	10	86	F	NEG
2022	10	39	F	NEG
2022	10	39	M	NEG
2022	10	56	F	POS	RS
2022	10	88	F	NEG
2022	10	51	M	NEG
2022	10	56	M	NEG
2022	10	37	M	NEG
2022	10	67	M	NEG
2022	10	1	F	NEG
2022	10	67	F	NEG
2022	10	40	M	NEG
2022	10	22	M	NEG
2022	10	55	M	NEG
2022	10	73	M	NEG
2022	10	23	M	NEG
2022	10	38	M	POS	S
2022	10	79	M	POS	RS
2022	10	64	M	NEG
2022	10	28	M	POS	RS
2022	10	26	M	NEG
2022	10	29	F	POS	RS
2022	10	52	F	NEG
2022	10	45	F	POS	RS
2022	10	37	F	NEG
2022	11	30	M	POS	RS
2022	11	20	M	NEG
2022	11	83	M	NEG
2022	11	36	M	NEG
2022	11	5	F	NEG
2022	11	29	F	POS	RS
2022	11	62	M	NEG
2022	11	35	M	NEG
2022	11	12	F	NEG
2022	11	75	F	NEG
2022	11	5	M	NEG
2022	11	60	F	NEG
2022	11	30	M	NEG
2022	11	56	F	NEG
2022	11	57	F	NEG
2022	11	28	F	NEG
2022	11	4W	F	NEG
2022	11	82	F	NEG
2022	11	50	F	POS	RS
2022	11	56	F	POS	RS
2022	11	17	F	NEG
2022	11	37	F	NEG
2022	11	62	F	NEG
2022	11	37	M	POS	RS
2022	11	9	M	NEG
2022	11	29	F	NEG
2022	11	47	F	NEG
2022	11	83	F	NEG
2022	11	3	F	NEG
2022	11	16	M	NEG
2022	11	39	M	NEG
2022	11	34	F	NEG
2022	11	77	M	NEG
2022	11	29	M	NEG
2022	11	18	F	NEG
2022	11	16	M	NEG
2022	11	71	F	NEG
2022	11	16	M	NEG
2022	11	70	F	NEG
2022	11	82	M	NEG
2022	11	98	M	NEG
2022	11	3	M	NEG
2022	11	48	F	NEG
2022	11	35	M	NEG
2022	11	64	F	NEG
2022	11	34	M	NEG
2022	11	74	M	NEG
2022	11	46	F	NEG
2022	11	64	F	NEG
2022	11	32	M	POS	RS
2022	11	50	F	NEG
2022	11	11	M	NEG
2022	11	75	M	NEG
2022	11	26	M	NEG
2022	11	42	F	NEG
2022	11	7M	F	NEG
2022	11	35	M	NEG
2022	11	25	M	NEG
2022	11	40	M	NEG
2022	11	22	F	NEG
2022	11	58	F	NEG
2022	11	63	F	NEG
2022	11	52	M	POS	RS
2022	12	7	F	NEG
2022	12	60	F	NEG
2022	12	8	F	NEG
2022	12	29	M	NEG
2022	12	17	M	NEG
2022	12	17W	M	NEG
2022	12	59	F	POS	RS
2022	12	66	M	NEG
2022	12	53	F	NEG
2022	12	79	F	NEG
2022	12	28	M	NEG
2022	12		M	NEG
2022	12	28	M	POS	RS
2022	12	68	M	POS	RS
2022	12	5	M	NEG
2022	12	62	M	POS	RS
2022	12	47	M	NEG
2022	12	4	M	NEG
2022	12	19	F	NEG
2022	12	46	F	NEG
2022	12	40	M	NEG
2022	12	60	F	NEG
2022	12	3	F	NEG
2022	12	14	F	NEG
2022	12	4	M	NEG
2022	12	1	M	NEG
2022	12	56	M	NEG
2022	12	33	M	NEG
2022	12	75	M	NEG
2022	12	47	M	NEG
2022	12	27	F	NEG
2022	12	7	F	NEG
2022	12	61	M	NEG
2022	12	46	F	NEG
2022	12	47	M	NEG
2022	12	17	F	NEG
2022	12	68	F	NEG
2022	12	7	F	NEG
2022	12	30	F	NEG
2022	12	17	M	NEG
2022	12	22W	F	NEG
2022	12	68	F	NEG
2022	12	24	M	POS	RS
2022	12	65	M	NEG
2023	1	31	M	NEG
2023	1	85	M	NEG
2023	1	49	M	NEG
2023	1	40	M	NEG
2023	1	29	F	NEG
2023	1	29	M	NEG
2023	1	58	M	NEG
2023	1	48	M	NEG
2023	1	51	F	NEG
2023	1	34	M	NEG
2023	1	31	M	POS	RS
2023	1	58	M	NEG
2023	1	20	F	POS	RS
2023	1	56	M	NEG
2023	1	26	F	POS	RS
2023	1	62	M	NEG
2023	1	38	M	NEG
2023	1	41	F	NEG
2023	1	72	M	NEG
2023	1	59	M	NEG
2023	1	70	F	NEG
2023	1	58	F	NEG
2023	1	44	M	NEG
2023	1	20	M	NEG
2023	1	33	F	NEG
2023	1	70	F	NEG
2023	1	29	M	NEG
2023	1	38	M	POS	RS
2023	1	45	M	NEG
2023	1	41	F	NEG
2023	1	11	M	NEG
2023	1	58	M	NEG
2023	1	59	F	POS	RS
2023	1	68	F	NEG
2023	1	29	F	NEG
2023	1	29	M	NEG
2023	1	71	M	NEG
2023	1	29	F	POS	RS
2023	1	5	M	NEG
2023	1	48	M	POS	RS
2023	1	75	M	NEG
2023	1	63	M	NEG
2023	1	28	M	NEG
2023	1	49	F	POS	RS
2023	1	17	M	NEG
2023	1	52	F	NEG
2023	1	62	M	NEG
2023	1	18	F	POS	RS
2023	1	40	M	NEG
2023	1	39	M	NEG
2023	1	53	M	NEG
2023	1	50	F	NEG
2023	1	61	M	NEG
2023	1	63	M	NEG
2023	1	65	F	NEG
2023	1	58	M	POS	RS
2023	1	15WKS	F	NEG
2023	1	54	F	NEG
2023	1	72	F	NEG
2023	1	52	F	NEG
2023	1	26	F	NEG
2023	1	76	M	NEG
2023	1	30	F	NEG
2023	1	53	F	NEG
2023	1	64	M	NEG
2023	1	53	M	NEG
2023	1	62	M	NEG
2023	1	20	M	NEG
2023	1	1	F	ERROR
2023	1	6MTHS	F	NEG
2023	1	59	M	NEG
2023	1	28	7	NEG
2023	1	59	M	NEG
2023	1	36	M	NEG
2023	1	51	F	NEG
2023	1	51	F	NEG
2023	1	14	M	NEG
2023	1	20WKS	M	ERROR
2023	1	23	F	NEG
2023	1	45	M	NEG
2023	1	38	M	NEG
2023	1	59	M	NEG
2023	1	23	F	NEG
2023	1	38	M	ERROR
2023	1	41	M	NEG
2023	1	17WKS	M	NEG
2023	1	4MTHS	M	NEG
2023	1	32	F	POS			RR
2023	1	21	M	NEG
2023	1	61	F	NEG
2023	1	22	M	NEG
2023	1	52	F	NEG
2023	1	66	F	NEG
2023	1	54	M	NEG
2023	2	34	M	NEG
2023	2	66	F	NEG
2023	2	65	M	NEG
2023	2	52	F	NEG
2023	2	55	M	NEG
2023	2	43	M	NEG
2023	2	39	F	NEG
2023	2	50	M	NEG
2023	2	54	F	NEG
2023	2	31	F	NEG
2023	2	73	M	NEG
2023	2	62	M	NEG
2023	2	32	F	NEG
2023	2	39	M	NEG
2023	2	46	M	POS	RS
2023	2	89	M	NEG
2023	2	39	M	NEG
2023	2	72	M	NEG
2023	2	46	M	POS	RS
2023	2	66	F	NEG
2023	2	31	F	NEG
2023	2	21WKS	M	NEG
2023	2	41	M	NEG
2023	2	49	M	POS	RS
2023	2	48	F	NEG
2023	2	62	F	NEG
2023	2	50	M	NEG
2023	2	35	M	NEG
2023	2	49	F	NEG
2023	2	64	F	NEG
2023	2	6	F	NEG
2023	2	30	F	NEG
2023	2	30	F	NEG
2023	2	3	F	NEG
2023	2	11	F	NEG
2023	2	58	F	NEG
2023	2	64	M	NEG
2023	2	4	F	NEG
2023	2	36	M	NEG
2023	2	25	F	NEG
2023	2	27	M	NEG
2023	2	36	F	NEG
2023	2	68	F	NEG
2023	2	1	F	NEG
2023	2	36	M	NEG
2023	2	39	F	NEG
2023	2	20MTHS	F	NEG
2023	2	27	M	NEG
2023	2	35	M	NEG
2023	2	37	M	NEG
2023	2	21	F	NEG
2023	2	57	F	NEG
2023	2	25	M	NEG
2023	2	40	F	NEG
2023	2	46	M	NEG
2023	2	16	F	NEG
2023	2	49	F	NEG
2023	2	20	F	POS	RS
2023	2	39	M	POS		RI
2023	2	10	F	NEG
2023	2	17	F	NEG
2023	2	30	M	POS	RS
2023	2	7	F	NEG
2023	2	58	F	NEG
2023	2	47	F	NEG
2023	2	21MTHS	F	NEG
2023	2	14	F	NEG
2023	2	65	F	NEG
2023	2	22	F	NEG
2023	3	29	F	NEG
2023	3	70	M	NEG
2023	3	18	M	NEG
2023	3	23	F	NEG
2023	3	33	M	NEG
2023	3	63	F	NEG
2023	3	34	M	NEG
2023	3	79	M	NEG
2023	3	70	F	NEG
2023	3	23	F	NEG
2023	3	11	M	NEG
2023	3	19	F	NEG
2023	3	2	F	NEG
2023	3	72	M	NEG
2023	3	49	F	NEG
2023	3	23	M	POS	RS
2023	3	64	M	POS	RS
2023	3	56	F	NEG
2023	3	59	M	NEG
2023	3	19	F	NEG
2023	3	62	M	NEG
2023	3	20	F	NEG
2023	3	73	M	NEG
2023	3	17	F	NEG
2023	3	29	M	NEG
2023	3	73	M	NEG
2023	3	53	M	NEG
2023	3	15	F	NEG
2023	3	55	F	NEG
2023	3	80	F	NEG
2023	3	58	F	POS	RS
2023	3	63	F	NEG
2023	3	74	M	NEG
2023	3	33	M	NEG
2023	3	1	F	NEG
2023	3	38	F	NEG
2023	3	60	M	NEG
2023	3	62	F	NEG
2023	3	76	F	NEG
2023	3	39	F	NEG
2023	3	72	F	NEG
2023	3	53	M	POS	RS
2023	3	56	F	NEG
2023	3	37	M	NEG
2023	3	36	M	NEG
2023	3	52	F	NEG
2023	3	42	F	NEG
2023	3	61	M	NEG
2023	3	35	M	NEG
2023	3	22	M	POS	RS
2023	3	50	M	NEG
2023	3	15WKS	M	NEG
2023	3	26	M	NEG
2023	3	2	M	NEG
2023	3	38	F	NEG
2023	3	56	M	NEG
2023	3	20	M	NEG
2023	3	42	M	NEG
2023	3	78	F	NEG
2023	3	20	M	NEG
2023	3	70	F	NEG
2023	3	21	M	NEG
2023	3	56	F	NEG
2023	3	70	M	NEG
2023	3	1	M	NEG
2023	3	8MTHS	F	NEG
2023	3	3	M	NEG
2023	3	64	M	NEG
2023	3	20	M	NEG
2023	3	23	F	POS	RS
2023	3	72	F	NEG
2023	3	72	F	NEG
2023	3	3	F	NEG
2023	3	64	F	NEG
2023	3	17	M	NEG
2023	3	72	M	NEG
2023	3	45	M	NEG
2023	3	58	M	NEG
2023	3	8	M	NEG
2023	3	17	M	NEG
2023	3	37	F	NEG
2023	3	53	M	POS	RS
2023	3	46	M	NEG
2023	3	37	M	NEG
2023	3	21	M	NEG
2023	3	39	M	NEG
2023	4	76	M	NEG
2023	4	21	F	NEG
2023	4	37	M	NEG
2023	4	48	F	NEG
2023	4	24	F	NEG
2023	4	47	M	POS	RS
2023	4	25	M	NEG
2023	4	31	M	NEG
2023	4	56	F	NEG
2023	4	49	M	NEG
2023	4	27	F	NEG
2023	4	83	F	NEG
2023	4	54	M	NEG
2023	4	21	F	NEG
2023	4	73	M	NEG
2023	4	49	F	NEG
2023	4	9	M	NEG
2023	4	17	F	NEG
2023	4	31	M	NEG
2023	4	73	M	NEG
2023	4	62	M	NEG
2023	4	45	M	NEG
2023	4	65	F	NEG
2023	4	66	M	NEG
2023	4	51	M	POS	RS
2023	4	2	F	NEG
2023	4	9	M	NEG
2023	4	35	F	NEG
2023	4	61	F	NEG
2023	4	40	M	NEG
2023	4	29	F	POS	RS
2023	4	25	F	NEG
2023	4	27	M	NEG
2023	4	82	F	NEG
2023	4	30	F	NEG
2023	4	30	F	NEG
2023	4	29	F	NEG
2023	4	33	F	NEG
2023	4	35	F	NEG
2023	4	39	F	NEG
2023	4	27	F	NEG
2023	4	20	M	NEG
2023	4	68	F	NEG
2023	4	55	F	NEG
2023	4	9	M	NEG
2023	4	52	F	NEG
2023	4	30	F	NEG
2023	4	28	F	NEG
2023	4	32	M	NEG
2023	4	31	F	NEG
2023	4	28	F	NEG
2023	4	37	F	NEG
2023	4	28	F	NEG
2023	4	16	F	NEG
2023	4	31	F	NEG
2023	4	25	F	NEG
2023	4	41	F	NEG
2023	4	46	M	NEG
2023	4	60	M	NEG
2023	4	78	F	NEG
2023	4	39	F	NEG
2023	4	51	F	NEG
2023	4	45	M	NEG
2023	4	40	M	NEG
2023	4	68	F	NEG
2023	4	35	M	NEG
2023	4	68	F	NEG
2023	4	53	M	NEG
2023	4	75	M	NEG
2023	4	20	F	NEG
2023	4	69	F	NEG
2023	4	48	F	NEG
2023	4	47	M	POS	RS
2023	4	20	F	POS	RS
2023	4	48	F	NEG
2023	4	48	M	NEG
2023	4	59	F	NEG
2023	4	69	M	POS	RS
2023	4	12	M	NEG
2023	4	7	F	NEG
2023	4	53	M	NEG
2023	4	58	M	POS	RS
2023	4	51	F	NEG
2023	4	56	F	NEG
2023	4	83	F	NEG
2023	4	33	M	NEG
2023	4	59	M	NEG
2023	5	53	M	NEG
2023	5	47	F	NEG
2023	5	34	F	NEG
2023	5	19	M	NEG
2023	5	72	M	NEG
2023	5	65	M	NEG
2023	5	28	F	NEG
2023	5	58	M	NEG
2023	5	66	F	NEG
2023	5	65	M	NEG
2023	5	38	F	NEG
2023	5	63	M	NEG
2023	5	87	F	POS	RS
2023	5	82	F	NEG
2023	5	46	M	NEG
2023	5	32	F	NEG
2023	5	60	F	NEG
2023	5	26	F	POS	RS
2023	5	17	M	NEG
2023	5	43	F	NEG
2023	5	22	M	NEG
2023	5	78	F	NEG
2023	5	44	M	NEG
2023	5	55	F	NEG
2023	5	63	F	NEG
2023	5	52	F	NEG
2023	5	43	M	NEG
2023	5	3	F	NEG
2023	5	62	M	NEG
2023	5	49	F	NEG
2023	5	43	M	NEG
2023	5	31	F	NEG
2023	5	70	M	NEG
2023	5	37	M	NEG
2023	5	20	M	NEG
2023	5	36	F	NEG
2023	5	71	M	NEG
2023	5	61	M	NEG
2023	5	83	M	POS	RS
2023	5	2	F	NEG
2023	5	50	M	NEG
2023	5	43	M	NEG
2023	5	36	F	NEG
2023	5	54	M	NEG
2023	5	34	M	NEG
2023	5	31	F	NEG
2023	5	32	F	NEG
2023	5	58	F	NEG
2023	5	44	M	NEG
2023	5	70	M	NEG
2023	5	4MNTHS	F	NEG
2023	5	32	F	NEG
2023	5	28	F	NEG
2023	5	51	M	NEG
2023	5	45	M	NEG
2023	5	16	M	NEG
2023	5	62	F	NEG
2023	5	27	F	NEG
2023	5	53	M	POS	RS
2023	5	38	M	POS	RS
2023	5	70	M	NEG
2023	5	34	F	NEG
2023	5	48	M	NEG
2023	5	63	F	NEG
2023	5	66	M	NEG
2023	5	45	M	NEG
2023	5	47	F	NEG
2023	5	61	F	NEG
2023	5	84	F	NEG
2023	5	80	M	NEG
2023	5	44	M	POS	RS
2023	6	30	F	NEG
2023	6	5	F	POS	RS
2023	6	52	F	NEG
2023	6	76	F	NEG
2023	6	67	F	NEG
2023	6	9	F	NEG
2023	6	97	F	NEG
2023	6	17	F	NEG
2023	6	19	M	NEG
2023	6	50	M	POS	RS
2023	6	37	M	NEG
2023	6	74	F	NEG
2023	6	54	M	NEG
2023	6	6MNTH	F	NEG
2023	6	4WK	M	NEG
2023	6	35	F	NEG
2023	6	5	F	NEG
2023	6	17	F	NEG
2023	6	56	F	NEG
2023	6	65	M	NEG
2023	6	48	M	NEG
2023	6	30	M	NEG
2023	6	36	F	NEG
2023	6	81	F	NEG
2023	6	32	M	NEG
2023	6	8WKS	F	NEG
2023	6	52	F	NEG
2023	6	58	F	NEG
2023	6	32	F	NEG
2023	6	44	F	NEG
2023	6	46	M	NEG
2023	6	16	F	NEG
2023	6	85	M	NEG
2023	6	19	F	NEG
2023	6	60	M	NEG
2023	6	34	M	NEG
2023	6	33	M	NEG
2023	6	85	M	NEG
2023	6	46	M	NEG
2023	6	41	F	NEG
2023	6	16	M	NEG
2023	6	55	M	NEG
2023	6	9WKS	M	NEG
2023	6	44	M	NEG
2023	6	23	F	NEG
2023	6	41	M	NEG
2023	6	33	M	NEG
2023	6	62	F	NEG
2023	6	44	F	NEG
2023	6	22	F	NEG
2023	6	4	M	NEG
2023	6	23MNTH	F	NEG
2023	6	15	F	NEG
2023	6	14	F	NEG
2023	6	43	M	NEG
2023	6	57	F	NEG
2023	6	62	M	POS	RS
2023	6	47	M	NEG
2023	6	32	F	NEG
2023	6	50	M	NEG
2023	6	43	F	NEG
2023	6	77	M	NEG
2023	6	27	M	NEG
2023	6	57	M	NEG
2023	6	40	M	NEG
2023	7	77	F	NEG
2023	7	49	M	POS		RI
2023	7	19MNTHS	F	NEG
2023	7	61	M	NEG
2023	7	54	F	NEG
2023	7	14mnth	F	POS	RS
2023	7	41	F	NEG
2023	7	63	M	NEG
2023	7	59	M	POS		RI
2023	7	63	F	NEG
2023	7	27	F	NEG
2023	7	53	M	NEG
2023	7	32	F	NEG
2023	7	55	F	NEG
2023	7	49	M	POS	RS
2023	7	68	M	NEG
2023	7	36	M	NEG
2023	7	48	M	NEG
2023	7	2	F	NEG
2023	7	67	F	POS	RS
2023	7	60	F	NEG
2023	7	67	M	NEG
2023	7	55	F	NEG
2023	7	11	F	NEG
2023	7	71	F	NEG
2023	7	88	M	NEG
2023	7	59	M	NEG
2023	7	23	F	NEG
2023	7	57	M	NEG
2023	7	78	F	NEG
2023	7	59	F	NEG
2023	7	62	F	NEG
2023	7	16	F	NEG
2023	7	44	M	NEG
2023	7	31		POS	RS
2023	7	33	M	POS	RS
2023	7	27	F	NEG
2023	7	60	F	NEG
2023	7	4	F	NEG
2023	7	15	M	NEG
2023	7	17	M	NEG
2023	7	64	F	NEG
2023	8	61	F	NEG
2023	8	75	F	NEG
2023	8	12	F	NEG
2023	8	22	M	POS	RS
2023	8	62	M	NEG
2023	8	49	M	NEG
2023	8	49	F	NEG
2023	8	10	F	NEG
2023	8	47	M	NEG
2023	8	32	M	NEG
2023	8	60	F	NEG
2023	8	31	F	NEG
2023	8	56	F	NEG
2023	8	47	F	NEG
2023	8	9MNTHS	F	NEG
2023	8	42	F	NEG
2023	8	75	M	NEG
2023	8	67	F	NEG
2023	8	47	F	NEG
2023	8	60	F	NEG
2023	8	50	F	NEG
2023	8	33	F	NEG
2023	8	46	M	NEG
2023	8	88	F	NEG
2023	8	49	M	NEG
2023	8	42	M	NEG
2023	8	59	M	NEG
2023	8	28	F	NEG
2023	8	16	M	NEG
2023	8	50	F	NEG
2023	8	28	M	NEG
2023	8	2	F	NEG
2023	8	89	M	NEG
2023	8	73	M	NEG
2023	8	50	F	NEG
2023	8	17	M	NEG
2023	8	40	M	NEG
2023	8	41	M	NEG
2023	8	38	F	NEG
2023	8	60	F	NEG
2023	8	77	F	NEG
2023	8	54	M	NEG
2023	8	41	F	POS	RS
2023	8	20	M	NEG
2023	8	85	F	POS	RS
2023	8	34	M	NEG
2023	8	69	M	NEG
2023	8	59	M	NEG
2023	8	39	M	NEG
2023	8	58	F	NEG
2023	8	41	F	NEG
2023	8	70	M	NEG
2023	8	12	F	NEG
2023	8	34	M	NEG
2023	8	85	F	NEG
2023	8	34	M	NEG
2023	8	76	F	NEG
2023	8	73	F	NEG
2023	8	73	F	NEG
2023	8	80	M	NEG
2023	8	54	M	POS	RS
2023	8	88	F	POS	RS
2023	8	7	F	NEG
2023	8	10	M	NEG
2023	8	61	F	NEG
2023	8	69	F	NEG
2023	8	15	M	NEG
2023	8	73	F	NEG
2023	8	45	M	NEG
2023	9	17	M	NEG
2023	9	64	M	POS		RI
2023	9	10	F	NEG
2023	9	36	F	NEG
2023	9	51	M	NEG
2023	9	46	M	NEG
2023	9	46	M	NEG
2023	9	79	F	NEG
2023	9	30	F	NEG
2023	9	15	M	NEG
2023	9	42	M	NEG
2023	9	13	M	NEG
2023	9	1W	F	NEG
2023	9	81	M	NEG
2023	9	31	F	NEG
2023	9	45	M	NEG
2023	9	38	M	NEG
2023	9	38	M	NEG
2023	9	83	M	NEG
2023	9	73	M	NEG
2023	9	46	M	NEG
2023	9	51	M	NEG
2023	9	30	F	NEG
2023	9	19	M	NEG
2023	9	46	M	NEG
2023	9	72	M	NEG
2023	9	51	F	NEG
2023	9	33	M	NEG
2023	9	9	F	NEG
2023	9	44	F	NEG
2023	9	23	F	NEG
2023	9	6WKS	F	NEG
2023	9	41	F	NEG
2023	9	25	M	POS	RS
2023	9	60	M	POS	RS
2023	9	38	M	NEG
2023	9	86	M	NEG
2023	9	38	M	NEG
2023	9	66	F	NEG
2023	9	73	M	NEG
2023	9	44	F	NEG
2023	9	70	M	NEG
2023	9	21	F	NEG
2023	9	78	M	NEG
2023	9	52	F	NEG
2023	9	24	M	NEG
2023	9	60	M	NEG
2023	9	34	F	NEG
2023	9	25	M	POS	RS
2023	9	64	F	NEG
2023	9	78	M	NEG
2023	9	6	F	NEG
2023	9	44	M	NEG
2023	9	47	M	NEG
2023	9	50	M	POS	RS
2023	9	77	M	NEG
2023	9	29	F	NEG
2023	9	66	M	NEG
2023	9	43	M	NEG
2023	9	6MNTHS	M	NEG
2023	9	63	M	NEG
2023	9	25	F	NEG
2023	9	42	M	NEG
2023	9	80	M	NEG
2023	9	24	M	NEG
2023	10	23	F	NEG
2023	10	78	M	NEG
2023	10	6WKS	M	NEG
2023	10	30	M	NEG
2023	10	27	M	NEG
2023	10	68	M	NEG
2023	10	60	F	NEG
2023	10	32	M	POS	RS
2023	10	69	F	NEG
2023	10	78	F	NEG
2023	10	40	F	NEG
2023	10	65	F	NEG
2023	10	60	M	NEG
2023	10	11	F	NEG
2023	10	6	F	NEG
2023	10	39	F	NEG
2023	10	39	F	NEG
2023	10	55	M	NEG
2023	10	68	F	NEG
2023	10	61	M	NEG
2023	10	15	M	NEG
2023	10	46	F	NEG
2023	10	60	M	NEG
2023	10	61	F	NEG
2023	10	61	M	NEG
2023	10	78	F	NEG
2023	10	50	M	POS	RS
2023	10	41	F	NEG
2023	10	2	M	NEG
2023	10	22	M	NEG
2023	10	37	M	POS	RS
2023	10	40	F	NEG
2023	10	35	F	NEG
2023	10	36	F	NEG
2023	10	61	M	NEG
2023	10	68	M	NEG
2023	10	21	F	NEG
2023	10	69	F	NEG
2023	10	5	M	NEG
2023	10	33	M	NEG
2023	10	50	M	POS	RS
2023	10	40	M	NEG
2023	10	56	F	NEG
2023	10	15	F	NEG
2023	10	19	F	NEG
2023	10	25	F	NEG
2023	10	59	M	NEG
2023	10	36	M	NEG
2023	11	32	M	NEG
2023	11	93	M	NEG
2023	11	24	F	POS	RS
2023	11	20	F	NEG
2023	11	44	F	NEG
2023	11	72	F	NEG
2023	11	19WKS	F	NEG
2023	11	22	F	NEG
2023	11	68	F	NEG
2023	11	7	M	NEG
2023	11	9	M	NEG
2023	11	42	F	NEG
2023	11	77	M	POS	RS
2023	11	37	F	NEG
2023	11	9	F	NEG
2023	11	62	M	NEG
2023	11	46	F	NEG
2023	11	47	F	NEG
2023	11	29	M	NEG
2023	11	70	M	NEG
2023	11	67	M	NEG
2023	11	67	F	NEG
2023	11	58	M	NEG
2023	11	31	F	NEG
2023	11	77	M	POS		RI
2023	11	93	F	NEG
2023	11	35	F	NEG
2023	11	18	M	NEG
2023	11	55	M	NEG
2023	11	30	M	NEG
2023	11	28	M	NEG
2023	11	37	M	NEG
2023	11	14	M	NEG
2023	11	18	M	NEG
2023	11	54	M	POS	RS
2023	11	53	F	NEG
2023	11	29	M	NEG
2023	11	6	F	NEG
2023	11	30	F	NEG
2023	11	44	M	POS	RS
2023	11	19	M	POS
2023	11	52	F	NEG
2023	11	39	F	NEG
2023	11	58	F	NEG
2023	11	21	F	NEG
2023	11	11MNTHS	F	NEG
2023	11	31	F	NEG
2023	11	52	F	NEG
2023	11	31	M	POS	RS
2023	11	61	M	NEG
2023	11	33	M	POS	RS
2023	11	46	M	NEG
2023	11	34	M	NEG
2023	11	43	M	NEG
2023	11	52	F	NEG
2023	11	46	M	NEG
2023	11	60	M	NEG
2023	11	15	M	NEG
2023	11	27	M	NEG
2023	11	73	F	NEG
2023	11	28	F	NEG
2023	11	61	M	POS	RS
2023	11	74	M	NEG
2023	11	46	M	M
2023	11	47	M	POS	RS
2023	11	38	F	NEG
2023	12	9	M	NEG
2023	12	9	M	NEG
2023	12	86	F	NEG
2023	12	52	F	NEG
2023	12	28	F	POS			RR
2023	12	71	M	NEG
2023	12	63	F	NEG
2023	12	58	M	NEG
2023	12	45	M	NEG
2023	12	67	M	POS	RS
2023	12	61	M	NEG
2023	12	30	F	NEG
2023	12	69	F	NEG
2023	12	50	F	NEG
2023	12	57	M	NEG
2023	12	27	M	NEG
2023	12	74	F	NEG
2023	12	22	F	NEG
2023	12	43	M	POS	RS
2023	12	30	F	POS	RS
2023	12	41	M	POS	RS
2023	12	33	F	NEG
2023	12	31	M	NEG
2023	12	19	M	NEG
2023	12	48	M	NEG
2023	12	69	F	NEG
2023	12	19	M	NEG
2023	12	40	M	POS	RS
2023	12	55	F	NEG
2023	12	46	F	NEG
2023	12	39	M	NEG
2023	12	6	M	NEG
2023	12	79	F	NEG
2023	12	10	F	NEG
2023	12	41	M	NEG
2023	12	40	M	NEG
2023	12	44	F	NEG
2023	12	32	M	NEG
2023	12	51	F	NEG
2023	12	42	M	NEG
2023	12	63	M	NEG
2024	12	48	F	NEG
2024	12	7	M	NEG
2024	12	22	M	NEG
2024	12	54	M	POS	RS
2024	12	2	M	NEG
2024	12	59	M	POS	RS
2024	12	63	M	NEG
2024	12	30	F	NEG
2024	12	56	F	NEG
2024	12	38	M	NEG
2024	12	51	F	NEG
2024	12	46	M	POS			RR
2024	1	6MNTHS	F	NEG
2024	1	22	M	NEG
2024	1	49	M	POS	RS
2024	1	55	M	NEG
2024	1	57	F	NEG
2024	1	15	F	NEG
2024	1	56	F	NEG
2024	1	12	F	POS	RS
2024	1	20	F	POS	RS
2024	1	42	F	NEG
2024	1	47	F	NEG
2024	1	65	M	NEG
2024	1	61	M	NEG
2024	1	61	F	NEG
2024	1	43	F	NEG
2024	1	46	F	NEG
2024	1	27	F	NEG
2024	1	36	F	NEG
2024	1	41	F	NEG
2024	1	37	M	NEG
2024	1	70	F	NEG
2024	1	41	M	NEG
2024	1	4	M	NEG
2024	1	11MNTH	F	POS		RI
2024	1	41	M	NEG
2024	1	22	M	NEG
2024	1	28	M	POS	RS
2024	1	67	M	NEG
2024	1	11MNTH	F	POS		RI
2024	1	29	F	NEG
2024	1	19	M	NEG
2024	1	70	M	POS	RS
2024	1	66	F	NEG
2024	1	11MNTHS	F	POS	RS
2024	1	63	M	NEG
2024	1	55	F	NEG
2024	1	10	M	NEG
2024	1	6	M	NEG
2024	1	10	M	NEG
2024	1	32	M	NEG
2024	1	43	M	NEG
2024	1	37	F	NEG
2024	1	66	M	NEG
2024	1	49	F	NEG
2024	1	47	M	NEG
2024	1	70	M	NEG
2024	1	60	M	NEG
2024	1	15	M	NEG
2024	1	31	M	NEG
2024	1	73	M	NEG
2024	1	14	M	NEG
2024	1	13MNTHS	M	NEG
2024	1	14	M	NEG
2024	1	49	M	NEG
2024	1	26	F	NEG
2024	1	40	M	POS	RS
2024	1	48	M	POS	RS
2024	1	39	M	NEG
2024	1	34	M	NEG
2024	1	41	M	NEG
2024	1	54	M	NEG
2024	1	32	F	NEG
2024	1	59	F	NEG
2024	1	74	F	NEG
2024	1	42	M	NEG
2024	1	6	M	NEG
2024	1	9	M	NEG
2024	1	59	F	NEG
2024	2	56	M	NEG
2024	2	42	F	NEG
2024	2	22	F	NEG
2024	2	3	M	NEG
2024	2	3	M	NEG
2024	2	56	F	NEG
2024	2	14	M	NEG
2024	2	13MNTHS	F	NEG
2024	2	13MNTHS	F	NEG
2024	2	65	M	NEG
2024	2	34	M	NEG
2024	2	19	F	NEG
2024	2	39	M	POS	RS
2024	2	26	M	POS	RS
2024	2	54	F	NEG
2024	2	63	F	NEG
2024	2	50	M	NEG
2024	2	90	F	NEG
2024	2	13	M	NEG
2024	2	23	F	NEG
2024	2	3	F	NEG
2024	2	38	M	NEG
2024	2	59	M	NEG
2024	2	28	M	POS	RS
2024	2	52	F	NEG
2024	2	18	F	POS	RS
2024	2	65	M	NEG
2024	2	34	F	NEG
2024	2	65	M	NEG
2024	2	40	M	NEG
2024	2	34	F	NEG
2024	2	20	M	NEG
2024	2	34	M	NEG
2024	2	15	F	NEG
2024	2	53	M	NEG
2024	2	41	M	NEG
2024	2	56	M	NEG
2024	2	75	M	NEG
2024	2	36	F	NEG
2024	2	3	F	NEG
2024	2	3	F	NEG
2024	2	10MNTHS	F	NEG
2024	2	10MNTHS	F	POS
2024	2	19DAYS	M	NEG
2024	2	17	M	NEG
2024	2	88	F	NEG
2024	2	67	F	NEG
2024	2	49	F	NEG
2024	2	6	F	NEG
2024	2	81	F	NEG
2024	2	60	F	NEG
2024	2	38	M	NEG
2024	2	39	F	NEG
2024	2	63	M	NEG
2024	2	73	M	NEG
2024	2	23	M	NEG
2024	2	33	M	NEG
2024	2	16	F	NEG
2024	2	51	F	NEG
2024	2	59	F	NEG
2024	2	52	M	NEG
2024	2	7WKS	M	NEG
2024	2	32	F	NEG
2024	3	53	M	POS	RS
2024	3	80	M	NEG
2024	3	58	M	NEG
2024	3	38	F	NEG
2024	3	72	M	NEG
2024	3	70	F	NEG
2024	3	60	F	NEG
2024	3	50	F	NEG
2024	3	43	F	NEG
2024	3	39	M	NEG
2024	3	41	F	NEG
2024	3	54	F	NEG
2024	3	59	M	NEG
2024	3	34	F	NEG
2024	3	47	F	NEG
2024	3	6	F	NEG
2024	3	6	F	NEG
2024	3	24	M	NEG
2024	3	34	F	NEG
2024	3	77	M	NEG
2024	3	47	M	NEG
2024	3	33	M	NEG
2024	3	35	F	NEG
2024	3	66	F	NEG
2024	3	43	F	NEG
2024	3	67	M	NEG
2024	3	41	M	NEG
2024	3	71	M	NEG
2024	3	22	M	POS
2024	3	71	M	NEG
2024	3	66	M	NEG
2024	3	5	F	NEG
2024	3	51	M	NEG
2024	3	92	M	NEG
2024	3	60	M	NEG
2024	3	29	F	NEG
2024	3	65	M	NEG
2024	3	62	M	NEG
2024	3	57	F	NEG
2024	3	60	M	NEG
2024	3	12	M	NEG
2024	3	65	M	NEG
2024	3	37	F	NEG
2024	3	24		NEG
2024	3	25	M	NEG
2024	3	77	M	NEG
2024	3	20	F	NEG
2024	3	39	F	NEG
2024	3	49	F	NEG
2024	3	53	F	NEG
2024	4	45	F	NEG
2024	4	64	M	NEG
2024	4	53	F	NEG
2024	4	31	F	NEG
2024	4	17	F	NEG
2024	4	55	F	NEG
2024	4	10MNTHS	F	NEG
2024	4	10MNTHS	F	NEG
2024	4	62	M	NEG
2024	4	81	M	NEG
2024	4	34	M	POS
2024	4	72	M	NEG
2024	4	50	M	NEG
2024	4	55	F	NEG
2024	4	2	M	NEG
2024	4	61	M	NEG
2024	4	8	F	NEG
2024	4	62	M	NEG
2024	4	2	M	NEG
2024	4	46	M	NEG
2024	4	80	F	NEG
2024	4	81	M	NEG
2024	4	86	M	NEG
2024	4	38	M	NEG
2024	4	26	M	NEG
2024	4	56	F	NEG
2024	4	87	F	NEG
2024	4	75	M	NEG
2024	4	50	M	NEG
2024	4	42	M	NEG
2024	4	41	M	NEG
2024	4	69	M	NEG
2024	4	20	F	NEG
2024	4	63	F	NEG
2024	4	54	F	NEG
2024	4	61	F	NEG
2024	4	37	M	NEG
2024	4	34	F	NEG
2024	4	75	M	NEG
2024	4	36	M	NEG
2024	4	37	M	NEG
2024	4	14	F	NEG
2024	4	18DAYS	F	NEG
2024	4	5	F	NEG
2024	4	20	M	NEG
2024	4	2	M	NEG
2024	4	24	F	NEG
2024	4	52	F	NEG
2024	4	18	F	NEG
2024	4	14	M	NEG
2024	4	35	F	NEG
2024	4	16	M	NEG
2024	4	2	M	NEG
2024	4	18	F	NEG
2024	4	7	F	NEG
2024	4	46	F	NEG
2024	4	5	F	NEG
2024	4	18	F	NEG
2024	5	10	M	NEG
2024	5	47	M	NEG
2024	5	8	F	NEG
2024	5	8	F	NEG
2024	5	6	M	NEG
2024	5	58	F	NEG
2024	5	54	F	NEG
2024	5	7	M	NEG
2024	5	37	F	NEG
2024	5	6	M	NEG
2024	5	37	F	NEG
2024	5	70	M	POS
2024	5	57	F	NEG
2024	5	7	M	NEG
2024	5	8	F	NEG
2024	5	8	F	NEG
2024	5	9	M	NEG
2024	5	39	F	NEG
2024	5	32	M	NEG
2024	5	67	F	NEG
2024	5	32	F	NEG
2024	5	44	F	NEG
2024	5	74	F	NEG
2024	5	6	M	NEG
2024	5	31	F	NEG
2024	5	74	M	NEG
2024	5	6	M	NEG
2024	5	64	F	NEG
2024	5	49	M	POS
2024	5	69	F	NEG
2024	5	37	F	NEG
2024	5	7	M	NEG
2024	5	41	M	NEG
2024	5	33	F	NEG
2024	5	52	F	NEG
2024	5	74	M	NEG
2024	5	52	F	NEG
2024	5	62	M	NEG
2024	5	62	M	NEG
2024	5	72	F	NEG
2024	5	70	M	NEG
2024	5	88	F	NEG
2024	5	52	F	NEG
2024	5	74	F	NEG
2024	5	14	M	NEG
2024	5	80	M	NEG
2024	5	21	F	NEG
2024	5	41	M	NEG
2024	5	26	M	NEG
2024	5	41	F	NEG
2024	5	51	M	NEG
2024	5	34	M	POS
2024	5	45	M	POS
2024	5	51	M	POS
2024	5	57	M	NEG
2024	5	28	M	NEG
2024	5	34	F	NEG
2024	5	46	M	NEG
2024	5	58	F	NEG
2024	5	68	F	NEG
2024	6	57	M	NEG
2024	6	54	M	NEG
2024	6	19	F	NEG
2024	6	28	M	NEG
2024	6	4	F	NEG
2024	6	64	M	NEG
2024	6	26	F	NEG
2024	6	38	M	NEG
2024	6	79	F	NEG
2024	6	33	M	POS
2024	6	45	F	NEG
2024	6	35	M	NEG
2024	6	31	M	NEG
2024	6	44	F	NEG
2024	6	22	M	NEG
2024	6	35	M	NEG
2024	6	8	F	NEG
2024	6	20	M	NEG
2024	6	60	F	NEG
2024	6	59	M	NEG
2024	6	69	M	NEG
2024	6	26	M	NEG
2024	6	69	F	NEG
2024	6	39	M	NEG
2024	6	39	M	NEG
2024	6	31	M	NEG
2024	6	60	F	NEG
2024	6	52	F	NEG
2024	6	54	F	NEG
2024	6	48	F	NEG
2024	6	58	F	NEG
2024	6	34	M	NEG
2024	6	68	F	NEG
2024	6	70	M	NEG
2024	6	37	M	NEG
2024	6	42	F	NEG
2024	6	86	F	POS
2024	6	8	F	NEG
2024	6	33	F	NEG
2024	6	77	M	NEG
2024	6	24	F	NEG
2024	6	10	F	NEG
2024	6	36	M	NEG
2024	6	31	M	NEG
2024	6	58	F	NEG
2024	6	56	F	NEG
2024	6	54	M	POS
2024	6	23	F	NEG
2024	6	38	M	NEG
2024	6	5	M	NEG
2024	6	8	M	NEG
2024	7	25	F	NEG
2024	7	6	M	NEG
2024	7	23	F	NEG
2024	7	41	F	NEG
2024	7	61	M	NEG
2024	7	78	F	NEG
2024	7	47	M	NEG
2024	7	40	F	NEG
2024	7	41	M	NEG
2024	7	22	F	NEG
2024	7	25	F	NEG
2024	7	63	M	NEG
2024	7	15	F	POS
2024	7	15	M	NEG
2024	7	35	F	NEG
2024	7	20	M	NEG
2024	7	38	M	NEG
2024	7	32	M	POS
2024	7	34	M	NEG
2024	7	30	F	NEG
2024	7	13	F	NEG
2024	7	21	F	NEG
2024	7	18	F	NEG
2024	7	37	M	NEG
2024	7	67	M	POS
2024	7	9	M	NEG
2024	7	59	M	NEG
2024	7	10	M	NEG
2024	7	72	F	NEG
2024	7	12	M	NEG
2024	7	16	M	NEG
2024	7	68	M	NEG
2024	7	67	F	NEG
2024	7	58	M	NEG
2024	7	45	F	NEG
2024	7	74	F	NEG
2024	7	50	F	NEG
2024	7	36	F	NEG
2024	7	35	F	NEG
2024	7	27	F	NEG
2024	7	41	F	NEG
2024	7	17MNTHS	F	NEG
2024	7	82	M	NEG
2024	7	38	M	NEG
2024	7	23	M	NEG
2024	7	29	M	NEG
2024	7	36	M	NEG
2024	7	42	M	NEG
2024	7	84	F	POS
2024	7	37	F	NEG
2024	7	74	F	NEG
2024	7	33	M	NEG
2024	7	67	F	NEG
2024	7	52	F	NEG
2024	7	61	F	NEG
2024	7	24	F	NEG
2024	7	23	F	NEG
2024	7	23	F	NEG
2024	7	46	M	NEG
2024	7	10MNTHS	M	NEG
2024	7	29	F	NEG
2024	7	45	M	NEG
2024	7	19	M	NEG
2024	7	37	M	NEG
2024	7	39	F	NEG
2024	8	76	M	NEG
2024	8	50	F	NEG
2024	8	10MNTHS	M	NEG
2024	8	43	M	NEG
2024	8	24	F	NEG
2024	8	10MNTHS	M	NEG
2024	8	58	M	NEG
2024	8	73	M	NEG
2024	8	8	M	NEG
2024	8	26	M	NEG
2024	8	74	F	NEG
2024	8	7	F	NEG
2024	8	12	M	NEG
2024	8	34	M	POS
2024	8	40	M	NEG
2024	8	77	F	NEG
2024	8	38	M	NEG
2024	8	42	M	NEG
2024	8	23	M	NEG
2024	8	70	F	NEG
2024	8	27	M	NEG
2024	8	58	F	NEG
2024	8	64	M	NEG
2024	8	58	F	NEG
2024	8	46	F	POS
2024	8	56	M	NEG
2024	8	28	F	NEG
2024	8	61	F	NEG
2024	8	67	F	NEG
2024	8	62	F	NEG
2024	8	74	M	NEG
2024	8	10	M	NEG
2024	8	26	F	NEG
2024	8	42	F	NEG
2024	8	47	F	NEG
2024	8	58	F	NEG
2024	8	57	M	NEG
2024	8	58	F	POS
2024	8	66	M	NEG
2024	8	50	M	NEG
2024	8	54	F	NEG
2024	8	46	F	NEG
2024	8	80	F	NEG
2024	8	30	F	NEG
2024	8	2	F	NEG
2024	8	2	F	NEG
2024	8	48	M	NEG
2024	8	26	F	NEG
2024	8	62	F	NEG
2024	8	40	M	POS
2024	8	36	F	POS
2024	8	55	F	NEG
2024	8	54	M	NEG
2024	8	50	M	NEG
2024	8	49	F	NEG
2024	8	25	F	NEG
2024	8	32	M	NEG
2024	8	79	M	NEG
2024	8	57	M	NEG
2024	8	60	F	NEG
2024	8	9	M	NEG
2024	8	5	M	NEG
2024	8	45	F	NEG
2024	8	16	M	NEG
2024	8	25	M	NEG
2024	8	42	F	NEG
2024	8	16	M	NEG
2024	8	29	M	NEG
2024	8	53	F	NEG
2024	8	71	F	NEG
2024	8	29	F	NEG
2024	8	31	F	NEG
2024	8	49	F	NEG
2024	9	39	M	NEG
2024	9	94	M	NEG
2024	9	48	M	NEG
2024	9	53	M	NEG
2024	9	41	F	NEG
2024	9	54	M	NEG
2024	9	33	F	NEG
2024	9	47	F	NEG
2024	9	36	M	POS
2024	9	64	M	NEG
[truncated: 238 more rows]
